# Supplementary material for: Eumelanin Detection in Melanized Focal Changes but Not in Red Focal Changes on Atlantic Salmon (Salmo salar) Fillets
Source: Int J Mol Sci. 2023 Nov 27;24(23):16797. doi: 10.3390/ijms242316797 (PMC10706398; doi:10.3390/ijms242316797)
Supplement: Supplementary file 1 [file ijms-24-16797-s001.zip]

Archive with 1 entries (1 files):
- ijms-2703025-supplementary.pdf
